# Supplementary material for: Extracellular vesicle microRNA quantification from plasma using an integrated microfluidic device
Source: Commun Biol. 2019 May 20;2:189. doi: 10.1038/s42003-019-0435-1 (PMC6527557; doi:10.1038/s42003-019-0435-1)
Supplement: Supplementary file 4 — Supplementary Data 1 [file 42003_2019_435_MOESM4_ESM.xlsx]

## Sheet: Figure2
	PANEL a					PANEL b
	miR-21 probe		10 pM miR-21			Data Set 1 (red)		Data Set 2 (blue)		Data Set 3 (green)
	voltage (V)	current (μA)	voltage (V)	current (μA)		concentration (nM)	voltage shift, ΔV (V)	concentration (nM)	voltage shift, ΔV (V)	concentration (nM)	voltage shift, ΔV (V)
	-0.00617	0.153109	0.02025	0.216711		0.001	0.292	0.001	0.297	0.001	0.373
	0.02272	0.947239	0.04352	0.981057		0.01	0.443	0.01	0.47	0.01	0.47
	0.06809	2.15458	0.0801	2.19442		0.1	0.557	0.1	0.599	0.1	0.55
	0.09948	2.94345	0.10558	2.99611		1	0.767	1	0.802	1	0.762
	0.14564	4.14967	0.14462	4.18414
	0.17842	4.97824	0.17225	5.01726
	0.22758	6.15352	0.21367	6.19878
	0.26402	6.96566	0.24501	7.00961
	0.31613	8.17899	0.29156	8.23078
	0.35552	8.99824	0.33111	9.01277
	0.41778	10.1564	0.39131	10.1971
	0.46965	10.9767	0.45199	11.0144
	0.55828	12.1861	0.56323	12.2146
	0.65856	12.9234	0.71486	12.9917
	0.84966	14.1532	0.9945	14.1958
	1.00568	14.9684	1.20415	14.9986
	1.14985	16.1323	1.3994	16.195
	1.23666	16.9492	1.52614	16.985
	1.3446	18.1495	1.6639	18.1811
	1.4134	18.9194	1.7494	18.9851
	1.50147	20.1537	1.86433	20.1581
	1.56104	20.9466	1.94166	21.0129
	1.64347	22.1451	2.0502	22.1787
	1.70223	22.9157	2.12615	22.941
	1.79053	24.1675	2.23453	24.2257

## Sheet: Figure3
	PBS buffer		free-floating		total
	voltage (V)	current (μA)	voltage (V)	current (μA)	voltage (V)	current (μA)
	0.0497	0.244087	0.0694	0.268	0.0677	0.262
	0.06284	1.0016	0.08	1.03	0.0781	1.05
	0.08237	2.22153	0.0965	2.24	0.094	2.27
	0.09623	3.02519	0.108	3.05	0.106	3.07
	0.11563	4.21255	0.125	4.24	0.122	4.26
	0.12937	5.0153	0.136	5.05	0.134	5.06
	0.14973	6.22011	0.154	6.26	0.152	6.26
	0.16461	7.02432	0.166	7.05	0.164	7.06
	0.18608	8.24539	0.185	8.25	0.182	8.29
	0.20265	9.09523	0.198	9.06	0.196	9.08
	0.22471	10.235	0.218	10.3	0.215	10.3
	0.24108	11.0159	0.233	11.1	0.23	11.1
	0.26622	12.2393	0.254	12.2	0.251	12.3
	0.28475	13.0017	0.27	13	0.268	13
	0.31305	14.2177	0.295	14.2	0.293	14.3
	0.33568	15.0125	0.315	15	0.314	15.1
	0.36665	16.1688	0.345	16.2	0.346	16.2
	0.39806	16.9676	0.372	17	0.377	17
	0.44598	18.2038	0.415	18.2	0.426	18.2
	0.50043	19.0024	0.465	19	0.483	19
	0.59631	20.1981	0.554	20.2	0.575	20.2
	0.72994	20.9909	0.673	21	0.69	21
	0.90708	22.1753	0.858	22.2	0.862	22.2
	1.01075	22.9954	0.989	23	1.03	23
	1.09616	24.1763	1.1	24.2	1.24	24.3
	1.1551	25.0189	1.16	25.1	1.42	25.1
	1.22312	26.2322	1.24	26.3	1.61	26.3
	1.27329	27.1342	1.29	27.1	1.75	27.1
	1.33615	28.2622	1.36	28.3	1.89	28.3
	1.37973	29.0484	1.41	29.1	1.99	29.1
	1.44331	30.2484	1.47	30.3	2.11	30.3
	1.48992	31.0742	1.52	31.1	2.18	31.1
	1.55471	32.2356	1.59	32.3	2.27	32.3
	1.60032	33.1379	1.64	33.1	2.33	33.1
	1.65879	34.3279	1.72	34.3	2.44	34.3
	1.70376	35.0989	1.78	35.1	2.52	35.1
	1.77439	36.2662	1.85	36.3	2.61	36.3
	1.82712	37.0888	1.91	37.1	2.68	37.1

## Sheet: Figure4
	PANEL a							PANEL b
	donor 1		donor 2		donor 3			donor 1 (device)		donor 2 (device)		donor 3 (device)		donor 4 (conventional)		donor 5 (conventional)		donor 6 (conventional)
	free-floating	total	free-floating	total	free-floating	total		free-floating	total	free-floating	total	free-floating	total	free-floating	total	free-floating	total	free-floating	total
	voltage shift, ΔV (V)	voltage shift, ΔV (V)	voltage shift, ΔV (V)	voltage shift, ΔV (V)	voltage shift, ΔV (V)	voltage shift, ΔV (V)		expression level	expression level	expression level	expression level	expression level	expression level	expression level	expression level	expression level	expression level	expression level	expression level
	0.08484	0.76924	0.05361	0.68058	0.21385	0.70815		0.58004	752.33	0.4181	298.48	2.24306	398.47	0.36378	54.4975		12.5001	1.6578	99.315
	0.11635	0.69803	0.17045	0.65578	0.14886	0.72725		0.80806	358.332	1.42107	230.164	1.13546	486.771	0.14199	56.6317		12.3477	1.1273	94.9705
	0.12638	0.53422	0.0578	0.52514	0.14241	0.70204		0.89862	64.3799	0.43677	58.5354	1.05883	373.755	0.50493	52.4395		14.0245	2.20421	86.8149

## Sheet: Figure5
	PANEL a			PANEL b
	liver tissue			plasma
	healthy	liver cancer		healthy	liver cancer
	expression level	expression level		expression level	expression level
	0.93093	0.63744		0.93644	1082.11
	0.61124	0.65068		1.13278	1218.46
	0.62983	1.59037		0.93078	861.751
	0.6912	1.90562
	1.40452	10.8671
	2.62981	8.89905
	0.71175	3.42635
	0.90178	4.23779
	0.6928	3.2314
	0.79616

## Sheet: Figure6
		Liver Cancer 1	Liver Cancer 2	Liver Cancer 3
	healthy	liver cancer	liver cancer	liver cancer
	expression level	expression level	expression level	expression level
	1.51106	14.3767	12.1739	13.1299
	0.63827	11.6341	16.2252	9.1342
	0.85067	15.9817	8.46913	11.9912
